# Supplementary material for: Exploring Antimicrobial Stewardship Influential Interventions on Improving Antibiotic Utilization in Outpatient and Inpatient Settings: A Systematic Review and Meta-Analysis
Source: Antibiotics (Basel). 2022 Sep 26;11(10):1306. doi: 10.3390/antibiotics11101306 (PMC9598859; doi:10.3390/antibiotics11101306)
Supplement: Supplementary file 1 [file antibiotics-11-01306-s001.zip]

Archive with 1 entries (1 files):
- antibiotics-1908354-supplementary.pdf
